# Supplementary material for: The Efficacy of Naïve versus Modified Mesenchymal Stem Cells in Improving Muscle Function in Duchenne Muscular Dystrophy: A Systematic Review
Source: Biomedicines. 2021 Aug 27;9(9):1097. doi: 10.3390/biomedicines9091097 (PMC8467288; doi:10.3390/biomedicines9091097)
Supplement: Supplementary file 1 [file biomedicines-09-01097-s001.zip]

Archive with 1 entries (1 files):
- biomedicines-1330005-supplementary.xlsx
