# Supplementary material for: The Efficacy of Naïve versus Modified Mesenchymal Stem Cells in Improving Muscle Function in Duchenne Muscular Dystrophy: A Systematic Review
Source: Biomedicines. 2021 Aug 27;9(9):1097. doi: 10.3390/biomedicines9091097 (PMC8467288; doi:10.3390/biomedicines9091097)
Supplement: Supplementary file 1 [file biomedicines-09-01097-s001.zip › biomedicines-1330005-supplementary.xlsx]

## Sheet: Supplementary material
Query	Search Details	Results
"Mesenchymal Stem Cells"[Mesh]	"Mesenchymal Stem Cells"[MeSH Terms]	42660
((((((((((((((((((((((((((((((((("Mesenchymal Stem Cells"[Mesh]) OR (Stem Cell, Mesenchymal[Title/Abstract])) OR (Stem Cells, Mesenchymal[Title/Abstract])) OR (Mesenchymal Stem Cell[Title/Abstract])) OR (Bone Marrow Mesenchymal Stem Cells[Title/Abstract])) OR (Bone Marrow Stromal Cells[Title/Abstract])) OR (Bone Marrow Stromal Cell[Title/Abstract])) OR (Bone Marrow Stromal Cells, Multipotent[Titl…	"Mesenchymal Stem Cells"[MeSH Terms] OR "stem cell mesenchymal"[Title/Abstract] OR "stem cells mesenchymal"[Title/Abstract] OR "mesenchymal stem cell"[Title/Abstract] OR "bone marrow mesenchymal stem cells"[Title/Abstract] OR "bone marrow stromal cells"[Title/Abstract] OR "bone marrow stromal cell"[Title/Abstract] OR "bone marrow stromal cells multipotent"[Title/Abstract] OR "multipotent bone mar…	58567
"Muscular Dystrophy, Duchenne"[Mesh]	"muscular dystrophy, duchenne"[MeSH Terms]	5984
(((((((((((((((((((((((((((("Muscular Dystrophy, Duchenne"[Mesh]) OR (Cardiomyopathy, Dilated, X-Linked[Title/Abstract])) OR (Childhood Muscular Dystrophy, Pseudohypertrophic[Title/Abstract])) OR (Childhood Pseudohypertrophic Muscular Dystrophy[Title/Abstract])) OR (Duchenne Muscular Dystrophy[Title/Abstract])) OR (Duchenne-Type Progressive Muscular Dystrophy[Title/Abstract])) OR (Duchenne Type P…	"muscular dystrophy, duchenne"[MeSH Terms] OR (("cardiomyopathy, dilated"[MeSH Terms] OR ("cardiomyopathy"[All Fields] AND "dilated"[All Fields]) OR "dilated cardiomyopathy"[All Fields] OR ("cardiomyopathy"[All Fields] AND "dilated"[All Fields]) OR "cardiomyopathy dilated"[All Fields]) AND "X-Linked"[Title/Abstract]) OR (("Childhood"[All Fields] OR "childhoods"[All Fields]) AND "muscular dystroph…	12402
((((((((((((((((((((((((((((("Muscular Dystrophy, Duchenne"[Mesh]) OR (Cardiomyopathy, Dilated, X-Linked[Title/Abstract])) OR (Childhood Muscular Dystrophy, Pseudohypertrophic[Title/Abstract])) OR (Childhood Pseudohypertrophic Muscular Dystrophy[Title/Abstract])) OR (Duchenne Muscular Dystrophy[Title/Abstract])) OR (Duchenne-Type Progressive Muscular Dystrophy[Title/Abstract])) OR (Duchenne Type …	("muscular dystrophy, duchenne"[MeSH Terms] OR (("cardiomyopathy, dilated"[MeSH Terms] OR ("cardiomyopathy"[All Fields] AND "dilated"[All Fields]) OR "dilated cardiomyopathy"[All Fields] OR ("cardiomyopathy"[All Fields] AND "dilated"[All Fields]) OR "cardiomyopathy dilated"[All Fields]) AND "X-Linked"[Title/Abstract]) OR (("Childhood"[All Fields] OR "childhoods"[All Fields]) AND "muscular dystrop…	80
